# Supplementary material for: Identification of a serum proteomic biomarker panel using diagnosis specific ensemble learning and symptoms for early pancreatic cancer detection
Source: PLoS Comput Biol. 2024 Aug 29;20(8):e1012408. doi: 10.1371/journal.pcbi.1012408 (PMC11389906; doi:10.1371/journal.pcbi.1012408)
Supplement: S1 Data — The data for the scaled importances for each diagnosis class. See Materials and methods section for details. (XLSX) [file pcbi.1012408.s002.xlsx]

## Sheet: Figure3_data
Diagnosis	Feature	Scaled Importance
Sphincter of Oddi Dysfunction	ADAMTS15	1
Sphincter of Oddi Dysfunction	ABL1	0.533435
Sphincter of Oddi Dysfunction	CA199	0.528903
Sphincter of Oddi Dysfunction	IL6ST	0.468064
Sphincter of Oddi Dysfunction	PKM	0.385566
Sphincter of Oddi Dysfunction	CD48	0.329776
Sphincter of Oddi Dysfunction	Ethnicity	0.254699
Sphincter of Oddi Dysfunction	CRP	0.228737
Sphincter of Oddi Dysfunction	Gender	0.180565
Sphincter of Oddi Dysfunction	THBS2	0.0148244
Sphincter of Oddi Dysfunction	CEACAM1	0.913068
Sphincter of Oddi Dysfunction	CPE	0.730697
Sphincter of Oddi Dysfunction	Age	0.370088
Sphincter of Oddi Dysfunction	CD160	0.349845
Sphincter of Oddi Dysfunction	Diabetes	0.304465
Pancreatic Cyst	EGF	0.179546
Pancreatic Cyst	VWF	1
Other Cancer	CA199	1
Other Cancer	CD160	0.683109
Other Cancer	CEACAM1	0.269917
Other Biliary Duct Disease	ERBB2	1
Other Biliary Duct Disease	VWF	0.79418
Other Biliary Duct Disease	CD160	0.0839436
Non Specific Abdominal Pain	GPNMB	1
Non Specific Abdominal Pain	ERBB3	0.780304
Non Specific Abdominal Pain	CXCL17	0.538014
Non Specific Abdominal Pain	BMI	0.457396
Non Specific Abdominal Pain	CA9	0.39408
Non Specific Abdominal Pain	Creatinine	0.248365
Non Specific Abdominal Pain	GZMB	0.117315
Non Specific Abdominal Pain	Age	0.572927
Non Specific Abdominal Pain	CEACAM1	0.330444
No Relevant Diagnosis	Gender	0.228135
No Relevant Diagnosis	CD27	0.113327
No Relevant Diagnosis	CD48	0.0271213
No Relevant Diagnosis	VWF	1
No Relevant Diagnosis	CTSV	0.150189
Liver Disease	CA199	1
Liver Disease	EGF	0.45023
Liver Disease	CTSV	0.828188
Liver Disease	Age	0.455131
Isolated LFT Derangement	CA199	0.400381
Isolated LFT Derangement	CD70	0.397139
Isolated LFT Derangement	ADAM8	0.361134
Isolated LFT Derangement	CD207	0.339277
Isolated LFT Derangement	AR	0.171762
Isolated LFT Derangement	BMI	0.14395
Isolated LFT Derangement	VWF	1
Isolated LFT Derangement	CEACAM1	0.202558
Irritable Bowel Syndrome	EGF	1
Irritable Bowel Syndrome	Gender	0.915564
Irritable Bowel Syndrome	CA199	0.417835
Irritable Bowel Syndrome	CD160	0.311255
Irritable Bowel Syndrome	CTSV	0.261109
IgG4 Disease	Creatinine	1
IgG4 Disease	DLL1	0.760778
IgG4 Disease	ERBB2	0.758185
IgG4 Disease	CXCL13	0.705967
IgG4 Disease	ERBB3	0.672005
IgG4 Disease	BMI	0.557452
IgG4 Disease	CD70	0.488884
IgG4 Disease	CD27	0.420739
IgG4 Disease	CA9	0.350047
IgG4 Disease	CD207	0.344822
IgG4 Disease	CDKN1A	0.314883
IgG4 Disease	CCN1	0.286209
IgG4 Disease	Ethnicity	0.263781
IgG4 Disease	ADAMTS15	0.238034
IgG4 Disease	CRNN	0.164913
IgG4 Disease	ABL1	0.162562
IgG4 Disease	Age	0.564388
IgG4 Disease	Diabetes	0.203798
IgG4 Disease	CPE	0.150173
IgG4 Disease	CD160	0.143008
Healthy	CA199	0.27634
Healthy	THBS2	0.109934
Healthy	MUC16	0.050231
Healthy	CEACAM5	0.525799
Healthy	Diabetes	0.25111
Healthy	Age	0.0759109
Healthy	VWF	1
Gastritis/Reflux Disease	Gender	1
Gastritis/Reflux Disease	ABL1	0.979462
Gastritis/Reflux Disease	AR	0.920606
Gastritis/Reflux Disease	CD27	0.781316
Gastritis/Reflux Disease	EGF	0.779611
Gastritis/Reflux Disease	FADD	0.657307
Gastritis/Reflux Disease	ERBB3	0.608319
Gastritis/Reflux Disease	ERBB2	0.585296
Gastritis/Reflux Disease	Ethnicity	0.562171
Gastritis/Reflux Disease	CA9	0.508993
Gastritis/Reflux Disease	Creatinine	0.508268
Gastritis/Reflux Disease	ERBB4	0.496477
Gastritis/Reflux Disease	CRNN	0.487701
Gastritis/Reflux Disease	FASLG	0.47197
Gastritis/Reflux Disease	ANXA1	0.449796
Gastritis/Reflux Disease	CD70	0.428456
Gastritis/Reflux Disease	ADAMTS15	0.396306
Gastritis/Reflux Disease	CRP	0.375318
Gastritis/Reflux Disease	FOLR3	0.362572
Gastritis/Reflux Disease	CDKN1A	0.300871
Gastritis/Reflux Disease	IL6ST	0.233878
Gastritis/Reflux Disease	EPHA2	0.232876
Gastritis/Reflux Disease	PKM	0.193045
Gastritis/Reflux Disease	ADAM8	0.130714
Gastritis/Reflux Disease	CTSV	0.963882
Gastritis/Reflux Disease	Diabetes	0.76467
Gastritis/Reflux Disease	Age	0.695889
Gastritis/Reflux Disease	CPE	0.650875
Gastritis/Reflux Disease	VWF	0.368262
Gastritis/Reflux Disease	CEACAM1	0.214272
Gallstone Disease	CD27	1
Gallstone Disease	DLL1	0.909495
Gallstone Disease	TBIL	0.346527
Gallstone Disease	Gender	0.33093
Gallstone Disease	CRP	0.280655
Gallstone Disease	ADAM8	0.0390811
Gallstone Disease	CRNN	0.0113208
Gallstone Disease	CTSV	0.376656
Gallstone Disease	CPE	0.180802
Familial Pancreatic Cancer	DLL1	1
Familial Pancreatic Cancer	CD48	0.753762
Familial Pancreatic Cancer	FCRLB	0.732681
Familial Pancreatic Cancer	FOLR1	0.587044
Familial Pancreatic Cancer	ADAMTS15	0.470579
Familial Pancreatic Cancer	CXCL13	0.378806
Familial Pancreatic Cancer	TBIL	0.351646
Familial Pancreatic Cancer	ABL1	0.300954
Familial Pancreatic Cancer	BMI	0.290567
Familial Pancreatic Cancer	THBS2	0.284703
Familial Pancreatic Cancer	Ethnicity	0.24426
Familial Pancreatic Cancer	ADAM8	0.233885
Familial Pancreatic Cancer	CRNN	0.210449
Familial Pancreatic Cancer	CRP	0.105088
Familial Pancreatic Cancer	CPE	0.744841
Familial Pancreatic Cancer	Age	0.587936
Familial Pancreatic Cancer	CTSV	0.454044
Familial Pancreatic Cancer	Diabetes	0.394865
Familial Pancreatic Cancer	CD160	0.292538
Familial Pancreatic Cancer	VWF	0.286379
Chronic Pancreatitis	ICOSLG	1
Chronic Pancreatitis	ESM1	0.99482
Chronic Pancreatitis	Ethnicity	0.545622
Chronic Pancreatitis	CXCL17	0.354224
Chronic Pancreatitis	IL6ST	0.212423
Chronic Pancreatitis	ITGAV	0.174903
Chronic Pancreatitis	GZMB	0.0762537
Chronic Pancreatitis	Creatinine	0.0660213
Chronic Pancreatitis	FOLR3	0.00506796
Chronic Pancreatitis	CTSV	0.441088
Acute Pancreatitis	CXCL13	1
Acute Pancreatitis	CEACAM5	0.853086
Acute Pancreatitis	ERBB2	0.766131
Acute Pancreatitis	FOLR1	0.743311
Acute Pancreatitis	ERBB4	0.725014
Acute Pancreatitis	CRP	0.678047
Acute Pancreatitis	IL6ST	0.411386
Acute Pancreatitis	CPE	0.247995
